# Supplementary material for: 3D-Printed Biomaterial Testing in Response to Cryoablation: Implications for Surgical Ventricular Tachycardia Ablation
Source: J Clin Med. 2023 Jan 29;12(3):1036. doi: 10.3390/jcm12031036 (PMC9918061; doi:10.3390/jcm12031036)
Supplement: Supplementary file 1 [file jcm-12-01036-s001.zip]

Archive with 1 entries (1 files):
- jcm-2033083-supplementary.pdf
